# Supplementary material for: Bambara groundnut soil metagenomics data
Source: Data Brief. 2020 Apr 14;30:105542. doi: 10.1016/j.dib.2020.105542 (PMC7178491; doi:10.1016/j.dib.2020.105542)
Supplement: Supplementary file 1 [file mmc1.xml]

<?xml version="1.0" encoding="utf-8" standalone="no"?>
<data>
  <datasets>
    <author>olubukola.babalola@nwu.ac.za;olubukola_babalola@yahoo.com</author>
    <type>1</type>
    <dataset>
      <name>Bambara groundnut soil metagenomics data</name>
      <caption />
      <description>In order to facilitate the management of sustainable agricultural practices and to encourage formulation of agricultural products such as biofertilizers, biopesticides, bioherbicides and biocontrol agents, the interaction between plants and the microbes inhabiting the rhizosphere of plants especially legumes during different growth stages should be given more attention.</description>
      <filetype>
        <name />
      </filetype>
      <filesize />
      <source>0</source>
      <sourcename>Original Data</sourcename>
      <access>
        <type>1</type>
        <name>Data available in data repository</name>
        <reponame>NCBI</reponame>
        <PersistentId>  https://www.ncbi.nlm.nih.gov/biosample/8176610</PersistentId>
        <deeplinkurl>  https://www.ncbi.nlm.nih.gov/biosample/8176610</deeplinkurl>
      </access>
    </dataset>
  </datasets>
</data>
